# Supplementary material for: Optimizing the Antibiotic Potency and Metabolic Stability of Pyridomycin Using a Semisynthetic Approach
Source: J Med Chem. 2026 Jan 27;69(3):2496–508. doi: 10.1021/acs.jmedchem.5c02409 (PMC12910649; doi:10.1021/acs.jmedchem.5c02409)
Supplement: Supplementary file 2 [file jm5c02409_si_002.csv]

Compound	SMILES	MIC95 on H37Rv (�g/mL)
1	O=C(N[C@@H]([C@@H](C)OC1=O)C(N[C@@H](CC2=CN=CC=C2)[C@@H](O)[C@@H](C)C(O/C1=C(CC)/C)=O)=O)C3=C(O)C=CC=N3	0.49
2	N[C@@H]([C@@H](C)OC1=O)C(N[C@@H](CC2=CN=CC=C2)[C@@H](O)[C@@H](C)C(O/C1=C(CC)/C)=O)=O	>50
3	O=C(O[C@H](C)[C@@H](C(N[C@@H](CC1=CN=CC=C1)[C@@H](O)[C@@H](C)C(O/2)=O)=O)NC(C3=CC=CC=N3)=O)C2=C(CC)/C	>50
4	O=C(O[C@H](C)[C@@H](C(N[C@@H](CC1=CN=CC=C1)[C@@H](O)[C@@H](C)C(O/2)=O)=O)NC(C3=C(O)C=CC=C3)=O)C2=C(CC)/C	38
5	O=C(O[C@H](C)[C@@H](C(N[C@@H](CC1=CN=CC=C1)[C@@H](O)[C@@H](C)C(O/2)=O)=O)NC(C3=C(O)C=CN=C3)=O)C2=C(CC)/C	>50
6	O=C(O[C@H](C)[C@@H](C(N[C@@H](CC1=CN=CC=C1)[C@@H](O)[C@@H](C)C(O/2)=O)=O)NC(C3=C(O)C=NC=C3)=O)C2=C(CC)/C	>50
7	O=C(O[C@H](C)[C@@H](C(N[C@@H](CC1=CN=CC=C1)[C@@H](O)[C@@H](C)C(O/2)=O)=O)NC(C3=C(O)N=CC=C3)=O)C2=C(CC)/C	>50
8	O=C(O[C@H](C)[C@@H](C(N[C@@H](CC1=CN=CC=C1)[C@@H](O)[C@@H](C)C(O/2)=O)=O)NC(C3=C(O)C=CC=C3O)=O)C2=C(CC)/C	>50
9	O=C(O[C@H](C)[C@@H](C(N[C@@H](CC1=CN=CC=C1)[C@@H](O)[C@@H](C)C(O/2)=O)=O)NC(C3=C(O)C(O)=CC=C3)=O)C2=C(CC)/C	>50
10	O=C(O[C@H](C)[C@@H](C(N[C@@H](CC1=CN=CC=C1)[C@@H](O)[C@@H](C)C(O/2)=O)=O)NC(C3=C(O)C(Cl)=CC=C3)=O)C2=C(CC)/C	>50
11	O=C(O[C@H](C)[C@@H](C(N[C@@H](CC1=CN=CC=C1)[C@@H](O)[C@@H](C)C(O/2)=O)=O)NC(C3=C(O)C(F)=CC=C3)=O)C2=C(CC)/C	6.3
12	O=C(O[C@H](C)[C@@H](C(N[C@@H](CC1=CN=CC=C1)[C@@H](O)[C@@H](C)C(O/2)=O)=O)NC(C3=C(O)C(Cl)=CC=N3)=O)C2=C(CC)/C	1.2
13	O=C(O[C@H](C)[C@@H](C(N[C@@H](CC1=CN=CC=C1)[C@@H](O)[C@@H](C)C(O/2)=O)=O)NC(C3=C(O)C(F)=CC=N3)=O)C2=C(CC)/C	0.07
14	O=C(O[C@H](C)[C@@H](C(N[C@@H](CC1=CN=CC=C1)[C@@H](O)[C@@H](C)C(O/2)=O)=O)NC(C3=C(O)N=CC=N3)=O)C2=C(CC)/C	0.78
15	O=C(O[C@H](C)[C@@H](C(N[C@@H](CC1=CN=CC=C1)[C@@H](O)[C@@H](C)C(O/2)=O)=O)NC(C3=NSNC3=O)=O)C2=C(CC)/C	1
S1	O=C(O[C@H](C)[C@@H](C(N[C@@H](CC1=CN=CC=C1)[C@@H](O)[C@H]2C)=O)NC(C3=C(O)C=CC=N3)=O)[C@@H](C4CCCCC4)OC2=O	0.8
S2	O=C(O[C@H](C)[C@@H](C(N[C@@H](CC1=CN=CC=C1)[C@@H](O)[C@H]2C)=O)N)[C@@H](C3CCCCC3)OC2=O	>100
S3	O=C(O[C@H](C)[C@@H](C(N[C@@H](CC1=CN=CC=C1)[C@@H](O)[C@H]2C)=O)NC(C3=CC=CC=N3)=O)[C@@H](C4CCCCC4)OC2=O	>100
S4	O=C(O[C@H](C)[C@@H](C(N[C@@H](CC1=CN=CC=C1)[C@@H](O)[C@H]2C)=O)NC(C3=C(O)C=CC=C3)=O)[C@@H](C4CCCCC4)OC2=O	25
S5	O=C(O[C@H](C)[C@@H](C(N[C@@H](CC1=CN=CC=C1)[C@@H](O)[C@H]2C)=O)NC(C3=C(O)C(Cl)=CC=N3)=O)[C@@H](C4CCCCC4)OC2=O	3.1
S6	O=C(O[C@H](C)[C@@H](C(N[C@@H](CC1=CN=CC=C1)[C@@H](O)[C@H]2C)=O)NC(C3=NC=CNC3=O)=O)[C@@H](C4CCCCC4)OC2=O	1.6
